# Supplementary material for: Genetic Diversity and Population Structure of Doum Palm (Hyphaene compressa) Using Genotyping by Sequencing
Source: Front Genet. 2022 Feb 4;13:762202. doi: 10.3389/fgene.2022.762202 (PMC8854861; doi:10.3389/fgene.2022.762202)
Supplement: Supplementary file 7 [file Table1.xlsx]

## Sheet: Sheet1
Sample Code	Region	GC (%)	Cordinates	Inferred Cluster based on STRUCTURE Analysis
AA13	Turkana	51.34	N03° 07.291' E036° 01.880'	2
AA14	Turkana	52.48	N03° 7.228' E036° 01. 875'	2
K16	Turkana	49.53	N03° 7.260' E036° 01. 849'	2
K17	Turkana	49.76	N03° 7.319' E036° 01. 863'	2
K18	Turkana	49.31	N03° 7.320' E036° 01. 907'	2
K19	Turkana	49.7	N03° 7.229' E036° 01. 899'	2
KG1	Turkana	48.6	N03° 7.228' E036° 01. 909'	2
KG10	Turkana	49.02	N03° 7.221' E036° 01. 922'	2
KG11	Turkana	48.47	N03° 7.221' E036° 01. 922'	2
KG12	Turkana	48.9	N03° 7.268' E036° 01. 869'	2
KG13	Turkana	48.08	N03° 10.210' E035° 50. 165'	2
KG14	Turkana	49.38	N03° 10.080' E035° 47. 934'	2
KG15	Turkana	49.46	N03° 10.043' E035° 47. 925'	2
KG2	Turkana	48.37	N03° 09.956' E035° 47. 945'	2
KG3	Turkana	48.19	N03° 10.004' E035° 47. 946'	2
KG4	Turkana	48.36	N03° 09.929' E035° 47. 910'	2
KG5	Turkana	48.02	N03° 09.934' E035° 47. 880'	2
KG6	Turkana	48.62	N03° 09.963' E035° 47. 850'	2
KG7	Turkana	48.84	N03° 09.964' E035° 46. 346'	2
KG8	Turkana	48.61	N03° 09.955' E035° 46. 383'	2
KG9	Turkana	49.14	N03° 09.910' E035° 46. 387'	2
LA3	Kwale	50.41	N03° 18.110' E035° 57. 968'	Admixed
MB1	Kwale	50.69	S04° 01.909' E39° 40.235'	Admixed
MB10	Kwale	51.4	S04° 01.909' E39° 40.235'	1
MB2	Kwale	53.01	S04° 13.675' E39° 31.639'	1
MB3	Kwale	51.95	S04° 01.909' E39° 40.287'	Admixed
MB4	Kwale	51.16	S04° 01.909' E39° 40.235'	Admixed
MB5	Kwale	49.62	S04° 01.909' E39° 40.235'	Admixed
MB6	Kwale	51.74	S04° 01.909' E39° 40.235'	Admixed
MB7	Kwale	50.93	S04° 23.675' E39° 31.673'	1
MB8	Kwale	52.22	S04° 23.731' E39° 31.704'	1
MB9	Kwale	50.6	S04° 01.909' E39° 40.235'	1
MK1	Kwale	51.02	S04° 23.675' E39° 31.673'	1
MK2	Kwale	49.04	S04° 23.629' E39° 31.717'	1
MK3	Kwale	50.67	S04° 23.460' E39° 31.546'	1
MK4	Kwale	49.86	S04° 23.445' E39° 31.527'	1
MK5	Kwale	51.22	S04° 01.909' E39° 40.235'	1
MK6	Kwale	51.21	S04° 01.909' E39° 40.235'	1
MK7	Kwale	50.65	S04° 01.909' E39° 40.235'	1
MK8	Kwale	51.56	S04° 01.909' E39° 40.235'	1
MM1	Kwale	50.68	S04° 01.909' E39° 40.235'	1
MM2	Kwale	50	S04° 01.909' E39° 40.235'	1
MM3	Kwale	50.37	S04° 20.228' E39° 31.506'	1
MM4	Kwale	51.88	S04° 01.909' E39° 56.569'	1
MM5	Kwale	52.28	S04° 10.101' E39° 49.257'	1
MM6	Kwale	49.93	S04° 9.200' E39° 40.235'	1
MM7	Kwale	52.61	S04° 01.989' E39° 23.702'	Admixed
MM8	Kwale	51.37	S04° 10.850' E39° 27.404'	1
MM9	Kwale	50.06	S04° 10.900' E39° 27.605'	1
MW1	Tharaka Nithi	50.75	S00° 04.227' E 37° 54.401'	1
MW2	Tharaka Nithi	48.2	S00° 04.227' E 37° 54.401'	1
MW3	Tharaka Nithi	51.12	S00° 04.227' E 37° 54.401'	1
MW4	Tharaka Nithi	50.31	S00° 04.227' E 37° 54.401'	1
MW5	Tharaka Nithi	49.55	S00° 04.227' E 37° 54.401'	1
MW6	Tharaka Nithi	50.25	S00° 04.227' E 37° 54.401'	1
MW7	Tharaka Nithi	49.45	S00° 04.227' E 37° 54.401'	1
MW8	Tharaka Nithi	48.96	S00° 04.227' E 37° 54.401'	1
P1	Tharaka Nithi	49.01	S00° 12.187' E 37° 57.699'	1
P2	Tharaka Nithi	49.22	S00° 12.196' E 37° 57.733'	1
P3	Tharaka Nithi	48.52	S00° 12.662' E 37° 57.556'	1
P4	Tharaka Nithi	48.64	S00° 12.913' E 37° 57.554'	1
R1	Tana River	49.59	S03° 10.958' E40° 06.652'	1
R10	Tana River	49.09	S03° 10.425' E40° 06.619'	1
R11	Tana River	49.29	S03° 09.974' E40° 06.629'	1
R12	Tana River	50.65	S03° 09.648' E40° 06.954'	1
R13	Tana River	50.75	S03° 09.260' E40° 07.324'	1
R14	Tana River	49.52	S03° 08.856' E40° 07.570'	1
R15	Tana River	49.05	S03° 08.855' E40° 07.573'	1
R16	Tana River	49.05	S03° 07.827' E40° 08.459'	1
R17	Tana River	51.16	S03° 06.240' E40° 08.805'	1
R18	Tana River	49.41	S03° 04.963' E40° 08.513'	1
R19	Tana River	49.22	S02° 38.509' E40° 10.519'	1
R2	Tana River	49.33	S02° 38.873' E40° 11.852'	1
R20	Tana River	49.73	S02° 39.002' E40° 12.616'	1
R3	Tana River	49.49	S02° 38.860' E40° 12.897'	1
R4	Tana River	48.7	S02° 38.826' E40° 13.488'	1
R5	Tana River	49.68	S02° 38.726' E40° 13.616'	1
R6	Tana River	50.03	S02° 38.519' E40° 13.813'	1
R7	Tana River	50.05	S02° 38.347' E40° 14.049'	1
R8	Tana River	49.3	S02° 38.715' E40° 13.609'	1
R9	Tana River	50.13	S02° 38.183' E40° 14.114'	1
TG1	Tharaka Nithi	49.5	S00° 09.340' E 37° 58.732'	1
TG10	Tharaka Nithi	48.18	S00° 07.603' E 37° 58.539'	1
TG11	Tharaka Nithi	48.67	S00° 07.604' E 37° 58.542'	1
TG12	Tharaka Nithi	49.5	S00° 18.591' E 37° 58.949'	1
TG13	Tharaka Nithi	50.02	S00° 18.591' E 37° 58.949'	1
TG14	Tharaka Nithi	48.82	S00° 18.591' E 37° 58.949'	1
TG15	Tharaka Nithi	47.67	S00° 04.383' E 37° 54.330'	1
TG2	Tharaka Nithi	48.96	S00° 04.369' E 37° 54.285'	1
TG3	Tharaka Nithi	49.2	S00° 04.369' E 37° 54.285'	1
TG4	Tharaka Nithi	49.5	S00° 11.178' E 37° 58.062'	1
TG5	Tharaka Nithi	49.79	S00° 11.740' E 37° 57.804'	1
TG6	Tharaka Nithi	46.88	S00° 11.794' E 37° 57.843'	1
TG7	Tharaka Nithi	49.56	S00° 11.808' E 37° 57.833'	1
TG8	Tharaka Nithi	48.44	S00° 11.937' E 37° 57.792'	1
TG9	Tharaka Nithi	47.15	S00° 11.911' E 37° 57.844'	1
